# Supplementary material for: Therapeutic Effect of a Newly Isolated Lytic Bacteriophage against Multi-Drug-Resistant Cutibacterium acnes Infection in Mice
Source: Int J Mol Sci. 2021 Jun 29;22(13):7031. doi: 10.3390/ijms22137031 (PMC8268795; doi:10.3390/ijms22137031)
Supplement: Supplementary file 1 [file ijms-22-07031-s001.zip]

Archive with 1 entries (1 files):
- ijms-1245106-supplementary.pdf
